# Supplementary material for: Impact of Distributing Test Result Reports for Chronic Viral Hepatitis on Awareness of Hepatitis Testing Among Non-Specialist Physicians
Source: Medicina (Kaunas). 2025 Nov 20;61(11):2067. doi: 10.3390/medicina61112067 (PMC12654136; doi:10.3390/medicina61112067)
Supplement: Supplementary file 1 [file medicina-61-02067-s001.zip]

Archive with 1 entries (1 files):
- medicina-3965483-supplementary.pdf
